# Supplementary material for: Weight‐Length Ratio of Piranhas Serrasalmus (Characiformes, Serrasalmidae) in Bolivia: Relationships to Molecular Divergence and Maximum Size?
Source: Ecol Evol. 2025 Oct 7;15(10):e70970. doi: 10.1002/ece3.70970 (PMC12504053; doi:10.1002/ece3.70970)
Supplement: Supplementary file 1 — Data S1. [file ECE3-15-e70970-s001.xlsx]

## Sheet: WLRs
Lot	Species	SL	Weight
UMSS 12256	S. compressus	88.96	23.92
UMSS 11183	S. compressus	130.7	88.73
UMSS 01912	S. compressus	150.28	168.32
UMSS 12252	S. compressus	147.75	181.05
UMSS 14586	S. compressus	142.78	127.11
CIRA 1053.1	S. compressus	130.15	94.09
CIRA 1053.2	S. compressus	138.84	121.71
UMSS 02912	S. compressus	83.54	19.1
UMSS 03068.2	S. compressus	86.71	22.03
UMSS 07349	S. compressus	100.57	32.44
UMSS 08479	S. compressus	66.57	9.15
UMSS 12319	S. compressus	82.33	17.92
UMSS 14519	S. compressus	77.58	13.19
UMSS 11193	S. compressus	126.32	68.87
UMSS 11612	S. compressus	126.79	72.23
UMSS 12251	S. compressus	171.11	240.05
UMSS 03689	S. compressus	145.52	132.26
UMSS 12253	S. compressus	164.61	241.97
UMSS 11524	S. compressus	118.9	65.82
UMSS 16672	S. compressus	126.5	76.01
UMSS 04061	S. compressus	157.84	134.83
UMSS 00372	S. compressus	123.28	69.3
CIRA 1081.1	S. compressus	119.7	70.53
CIRA 1081.2	S. compressus	152.7	164.42
UMSS 17640.1	S. compressus	172.67	223.17
UMSS 17640.2	S. compressus	148.09	122.24
UMSS 17640.3	S. compressus	126.87	67.1
UMSS 11171	S. magallanesi	99.93	33.01
UMSS 11463	S. magallanesi	115.96	60.07
UMSS 10508	S. magallanesi	88.33	23.12
UMSS 10553	S. magallanesi	95.98	31.35
UMSS 11070	S. magallanesi	115.37	61.51
UMSS 11609	S. magallanesi	119.74	64.78
UMSS 11063	S. magallanesi	128.03	86.36
UMSS 14517.1	S. magallanesi	156.98	166.95
UMSS 14517.2	S. magallanesi	142.98	121.77
UMSS 00310.1	S. magallanesi	156.26	150.45
UMSS 00310.2	S. magallanesi	129.1	94.07
UMSS 00310.3	S. magallanesi	137.54	99.01
UMSS 00310.4	S. magallanesi	117.59	67.3
UMSS 00310.5	S. magallanesi	102.58	36.21
UMSS 00310.6	S. magallanesi	100.28	31.78
UMSS 18506.1	S. magallanesi	109.25	38.43
UMSS 18506.2	S. magallanesi	107.45	36.92
UMSS 18506.3	S. magallanesi	109.88	34.51
UMSS 18506.4	S. magallanesi	106.03	34.66
UMSS 17738.1	S. magallanesi	150.16	133
UMSS 17738.2	S. magallanesi	131.85	76
UMSS 12257	S. magallanesi	126.8	82
UMSS 12307.1	S. magallanesi	140.49	101
UMSS 08234	S. magallanesi	141.42	116
UMSS 09954.1	S. magallanesi	128.4	82
UMSS 09954.3	S. magallanesi	126.26	78
UMSS 12297.1	S. magallanesi	99.01	27
UMSS 12297.2	S. magallanesi	96.82	27
UMSS 12297.3	S. magallanesi	89.68	22
UMSS 08404.1	S. marginatus	125.12	63.4
UMSS 08404.2	S. marginatus	136.15	92.12
UMSS 08404.3	S. marginatus	133.12	81.27
UMSS 08404.4	S. marginatus	126.76	67.13
UMSS 08404.5	S. marginatus	136.77	85.83
UMSS 08404.6	S. marginatus	136.46	79.99
UMSS 08404.7	S. marginatus	150.4	113.71
UMSS 12258.1	S. marginatus	158.87	134.09
UMSS 12258.2	S. marginatus	137.65	94.91
UMSS 12258.3	S. marginatus	146.22	107.26
UMSS 12258.4	S. marginatus	129.01	72.16
UMSS 12258.5	S. marginatus	129.57	82.17
UMSS 12258.6	S. marginatus	129.56	66.77
UMSS 12299.1	S. marginatus	135.83	85.24
UMSS 12299.2	S. marginatus	146.67	106.97
UMSS 12299.3	S. marginatus	153.02	116.79
UMSS 12299.4	S. marginatus	122.38	68.23
UMSS 12299.5	S. marginatus	94.52	30.12
UMSS 08405.1	S. marginatus	100.68	32.5
UMSS 08405.2	S. marginatus	123.13	69.57
UMSS 08405.3	S. marginatus	130.19	80.26
UMSS 08405.4	S. marginatus	133.76	93.77
UMSS 00312.1	S. marginatus	136.9	82.37
UMSS 00312.2	S. marginatus	139.44	96.69
UMSS 11340	S. rhombeus	226.05	456.62
UMSS 11522	S. rhombeus	174.29	183.83
UMSS 11342	S. rhombeus	117.14	44.42
UMSS 04101	S. rhombeus	167.67	151.99
UMSS 17667	S. rhombeus	163.83	142.62
UMSS 05155	S. rhombeus	215.51	530.34
UMSS 17657	S. rhombeus	209.15	301.12
UMSS 17539	S. rhombeus	167.39	194.78
UMSS 17659	S. rhombeus	155.82	126.52
UMSS 11511	S. rhombeus	138.19	83.86
	S. rhombeus	240.2	609
	S. rhombeus	230.96	465
	S. rhombeus	202.79	255
	S. rhombeus	174.82	163
	S. rhombeus	153.24	137
	S. rhombeus	136.29	74
	S. rhombeus	134.84	82
	S. rhombeus	176.57	239
	S. rhombeus	117.66	52
	S. rhombeus	101.88	33
	S. rhombeus	118.69	45
	S. rhombeus	105.03	33
	S. rhombeus	99.92	25
UMSS 17641.1	S. odyssei	157.66	117.62
UMSS 17641.2	S. odyssei	142.48	92.37
UMSS 17641.3	S. odyssei	144.97	83.22
UMSS 11608	S. odyssei	131.39	76.07
UMSS 11556	S. odyssei	140.37	91.48
UMSS 07346.1	S. odyssei	150.22	97.95
UMSS 07346.2	S. odyssei	130.24	68.86
UMSS 12237.1	S. odyssei	151.45	119.88
UMSS 12237.2	S. odyssei	146.21	102.76
	S. odyssei	97.21	30
	S. odyssei	83.45	15
	S. odyssei	95.62	22
	S. odyssei	85.23	17
	S. odyssei	133.1	78
	S. odyssei	128.17	67
	S. odyssei	130.93	73
	S. odyssei	123.28	67
	S. odyssei	158.36	156
	S. odyssei	151.44	112
	S. odyssei	159.49	147
	S. odyssei	138.31	108
	S. odyssei	149.5	114
	S. odyssei	139.39	96
UMSS 00322.1	S. hollandi	145.16	131.72
UMSS 00322.2	S. hollandi	119.96	62.78
UMSS 12202	S. hollandi	148.22	141.39
UMSS 00324	S. hollandi	159.07	187.85
UMSS 12274.2	S. hollandi	136.57	93.82
UMSS 00325.1	S. hollandi	145.44	134.39
UMSS 00325.2	S. hollandi	120.26	60.31
UMSS 12260	S. hollandi	165.54	105.74
UMSS 12233	S. hollandi	168.69	197.08
UMSS 08348	S. hollandi	155.72	167.2
UMSS 12259	S. hollandi	142.59	122.2
UMSS 00323.2	S. hollandi	135.28	88.56
UMSS 17419.1	S. hollandi	149.06	124.07
UMSS 17419.2	S. hollandi	145.47	122.36
UMSS 17419.3	S. hollandi	139.08	104.69
UMSS 12266	S. hollandi	137.09	113.58
UMSS 00307	S. hollandi	141.72	125.09
UMSS 12274.1	S. hollandi	159.25	167.72
UMSS 17642.1	S. hollandi	145.88	109.35
UMSS 17642.2	S. hollandi	138.24	92.25
UMSS 17642.3	S. hollandi	129.74	76.62
UMSS 17642.4	S. hollandi	125.22	63.72
UMSS 10348	S. hollandi	141.03	106.4
UMSS 00321.1	S. hollandi	127.42	72.17
UMSS 00321.2	S. hollandi	115.18	50.97
UMSS 12288	S. hollandi	123.7	73.97
UMSS 10985	S. hollandi	106.94	45.21
UMSS 12270	S. hollandi	113.71	46.32
UMSS 00323.1	S. hollandi	112.99	46.92
UMSS 12766	S. hollandi	97.91	27.33
UMSS 12278	S. hollandi	138.52	110.16
UMSS 12287	S. hollandi	113.33	44.16
UMSS 12265	S. hollandi	121.55	66.02
UMSS 05948.1	S. hollandi	121.73	74.6
UMSS 05948.2	S. hollandi	101.7	34.97
UMSS 12304.1	S. hollandi	95.92	32.67
UMSS 12304.2	S. hollandi	83.34	19.32
UMSS 16583	S. hollandi	109.1	39.73
UMSS 06407	S. hollandi	69.35	9.31
UMSS 00326.1	S. hollandi	146.23	120.59
UMSS 00326.2	S. hollandi	128.19	82.52
UMSS 00317	S. hollandi	103.55	30.73
UMSS 01089.1	S. hollandi	116.9	54.51
UMSS 01089.2	S. hollandi	95.52	23.24
UMSS 18603	S. hollandi	108.13	36.1
UMSS 12269	S. hollandi	110.74	40.87
UMSS 00319	S. hollandi	103.67	29.65
UMSS 00320	S. hollandi	111.6	42.11
UMSS 01361	S. hollandi	105.71	40.82
UMSS 12279	S. spilopleura	175.01	278.89
UMSS 01590	S. spilopleura	183.03	315.38
UMSS 17658	S. spilopleura	141.51	95.01
UMSS 00334	S. spilopleura	179.63	208.2
UMSS 17544	S. spilopleura	162.29	156.37
UMSS 03073	S. spilopleura	174.42	225.18
UMSS 13338	S. spilopleura	175.42	206.51
UMSS 11577	S. maculatus	124.74	83.81
UMSS 11578	S. maculatus	117.96	66.92
UMSS 08407.1	S. maculatus	113.14	61.06
UMSS 12198.1	S. maculatus	174.41	216.96
UMSS 07402	S. maculatus	150.55	174.43
UMSS 03687	S. maculatus	150.19	163.18
UMSS 17546	S. maculatus	126.26	88.59
UMSS 11610	S. maculatus	136.19	110.87
UMSS 12197.1	S. maculatus	130.45	88.82
UMSS 12197.2	S. maculatus	122.06	70.8
	S. maculatus	166.42	219
	S. maculatus	178.31	249
	S. maculatus	142.89	124
	S. maculatus	104.13	47
	S. maculatus	105.23	42
	S. maculatus	104.7	48
	S. maculatus	92.9	34
	S. maculatus	104.17	44
	S. maculatus	79.89	19
	S. maculatus	96.01	32
	S. maculatus	67.36	11
	S. maculatus	67.5	11
UMSS 16849	S. elongatus	136.46	61.06
UMSS 12299	S. elongatus	203.91	204.73
UMSS 12176.1	S. elongatus	168.82	100.65
UMSS 12176.2	S. elongatus	130.58	42.15
UMSS 16666	S. elongatus	169.31	126.5
UMSS 17551.1	S. elongatus	181.49	161.72
UMSS 17551.2	S. elongatus	144.08	64.39
UMSS 17660.1	S. elongatus	156.34	79.85
UMSS 12201	S. elongatus	175.69	136.41
UMSS 08472	S. elongatus	142.56	55.88
	S. elongatus	212.06	206
	S. elongatus	155.27	78
	S. elongatus	109.85	21
	S. elongatus	130.22	39
	S. elongatus	122.9	40
	S. elongatus	128.44	46
	S. elongatus	116.19	25
	S. elongatus	101.52	19
	S. elongatus	98.55	18
	S. elongatus	102.94	20

## Sheet: Distances
Comp	Gen	Pend	MaxL
Sspi_Srho	0.045	0.970751	2.04406
Sspi_Smar	0.037	0.850028	1.17605
Sspi_Ssp	0.056	1.29738	1.52738
Sspi_Smac	0.07	1.80595	1.64134
Sspi_Selo	0.046	3.0438	2.28057
Sspi_Shol	0.009	2.47214	2.50048
Sspi_Scom	0.062	2.90476	2.88069
Srho_Smar	0.012	1.18938	2.87839
Srho_Ssp	0.015	1.54256	3.02768
Srho_Smac	0.056	2.05644	2.49023
Srho_Selo	0.028	2.13617	1.9075
Srho_Shol	0.032	2.37528	3.23156
Srho_Scom	0.019	2.82197	3.40545
Smar_Ssp	0.012	0.450983	0.413583
Smar_Smac	0.06	0.976071	1.06325
Smar_Selo	0.03	2.77874	2.22989
Smar_Shol	0.025	1.6359	1.66884
Smar_Scom	0.014	2.06092	2.09771
Ssp_Smac	0.065	0.533348	0.851514
Ssp_Selo	0.043	2.80726	2.09529
Ssp_Shol	0.042	1.22836	1.29163
Ssp_Scom	0.007	1.63561	1.72302
Smac_Selo	0.057	3.0565	1.25088
Smac_Shol	0.061	0.926252	0.883319
Smac_Scom	0.059	1.25014	1.24058
Selo_Shol	0.038	2.62371	1.5733
Selo_Scom	0.043	2.8959	1.60343
Shol_Scom	0.048	0.448894	0.431403
